# Supplementary material for: Transcriptome-based gene profiling provides novel insights into the characteristics of radish root response to Cr stress with next-generation sequencing
Source: Front Plant Sci. 2015 Mar 31;6:202. doi: 10.3389/fpls.2015.00202 (PMC4379753; doi:10.3389/fpls.2015.00202)
Supplement: Supplementary file 1 [file Table1.XLSX]

## Sheet: Sheet1
Table S1 COG function classification
#Type	functional_categories	COG
INFORMATION STORAGE AND PROCESSING	[A] RNA processing and modification	177
INFORMATION STORAGE AND PROCESSING	[B] Chromatin structure and dynamics	262
INFORMATION STORAGE AND PROCESSING	[J] Translation, ribosomal structure and biogenesis	1025
INFORMATION STORAGE AND PROCESSING	[K] Transcription	1842
INFORMATION STORAGE AND PROCESSING	[L] Replication, recombination and repair	1551
CELLULAR PROCESSES AND SIGNALING	[D] Cell cycle control, cell division, chromosome partitioning	324
CELLULAR PROCESSES AND SIGNALING	[M] Cell wall/membrane/envelope biogenesis	338
CELLULAR PROCESSES AND SIGNALING	[N] Cell motility	8
CELLULAR PROCESSES AND SIGNALING	[O] Posttranslational modification, protein turnover, chaperones	1066
CELLULAR PROCESSES AND SIGNALING	[T] Signal transduction mechanisms	1521
CELLULAR PROCESSES AND SIGNALING	[U] Intracellular trafficking, secretion, and vesicular transport	324
CELLULAR PROCESSES AND SIGNALING	[V] Defense mechanisms	120
CELLULAR PROCESSES AND SIGNALING	[W] Extracellular structures	0
CELLULAR PROCESSES AND SIGNALING	[Y] Nuclear structure	0
CELLULAR PROCESSES AND SIGNALING	[Z] Cytoskeleton	236
METABOLISM	[C] Energy production and conversion	482
METABOLISM	[E] Amino acid transport and metabolism	584
METABOLISM	[F] Nucleotide transport and metabolism	174
METABOLISM	[G] Carbohydrate transport and metabolism	617
METABOLISM	[H] Coenzyme transport and metabolism	231
METABOLISM	[I] Lipid transport and metabolism	385
METABOLISM	[P] Inorganic ion transport and metabolism	352
METABOLISM	[Q] Secondary metabolites biosynthesis, transport and catabolism	319
POORLY CHARACTERIZED	[R] General function prediction only	3200
POORLY CHARACTERIZED	[S] Function unknown	452
