# Supplementary material for: Transcriptome-based gene profiling provides novel insights into the characteristics of radish root response to Cr stress with next-generation sequencing
Source: Front Plant Sci. 2015 Mar 31;6:202. doi: 10.3389/fpls.2015.00202 (PMC4379753; doi:10.3389/fpls.2015.00202)
Supplement: Supplementary file 2 [file Table2.XLSX]

## Sheet: Sheet1
Table S2.The enriched GO terms of up-regulated DEGs
id	enrichment	description	ratio_in_study	ratio_in_pop	p_uncorrected	p_bonferroni	p_holm	p_sidak	p_fdr
GO:0080044	e	quercetin 7-O-glucosyltransferase activity	21/2842	46/60881	1.08e-11	3.84e-08	3.84e-08	3.75e-08	0
GO:0009404	e	toxin metabolic process	30/2842	74/60881	1.45e-11	5.15e-08	5.15e-08	5.02e-08	0
GO:0009407	e	toxin catabolic process	30/2842	74/60881	1.45e-11	5.15e-08	5.15e-08	5.02e-08	0
GO:0080043	e	quercetin 3-O-glucosyltransferase activity	22/2842	62/60881	3.03e-11	1.07e-07	1.07e-07	1.05e-07	0
GO:0006803	e	glutathione conjugation reaction	31/2842	77/60881	3.35e-11	1.19e-07	1.19e-07	1.16e-07	0
GO:0004364	e	glutathione transferase activity	31/2842	77/60881	3.35e-11	1.19e-07	1.19e-07	1.16e-07	0
GO:0042542	e	response to hydrogen peroxide	41/2842	195/60881	3.41e-11	1.21e-07	1.21e-07	1.18e-07	0
GO:0006749	e	glutathione metabolic process	43/2842	146/60881	3.58e-11	1.27e-07	1.27e-07	1.24e-07	0
GO:0000302	e	response to reactive oxygen species	52/2842	318/60881	4.27e-11	1.51e-07	1.51e-07	1.48e-07	0
GO:0016765	e	transferase activity, transferring alkyl or aryl (other than methyl) groups	37/2842	219/60881	5.24e-11	1.86e-07	1.85e-07	1.81e-07	0
GO:0010294	e	abscisic acid glucosyltransferase activity	16/2842	27/60881	5.27e-11	1.87e-07	1.86e-07	1.82e-07	0
GO:0009813	e	flavonoid biosynthetic process	30/2842	158/60881	5.4e-11	1.91e-07	1.91e-07	1.86e-07	0
GO:0010224	e	response to UV-B	35/2842	178/60881	5.58e-11	1.98e-07	1.97e-07	1.93e-07	0
GO:0010286	e	heat acclimation	27/2842	113/60881	6.9e-11	2.45e-07	2.44e-07	2.39e-07	0
GO:0009411	e	response to UV	40/2842	254/60881	7.05e-11	2.5e-07	2.49e-07	2.44e-07	0
GO:0044455	e	mitochondrial membrane part	47/2842	323/60881	7.22e-11	2.56e-07	2.55e-07	2.5e-07	0
GO:0080167	e	response to karrikin	54/2842	371/60881	7.24e-11	2.57e-07	2.56e-07	2.5e-07	0
GO:0051554	e	flavonol metabolic process	17/2842	51/60881	7.32e-11	2.6e-07	2.58e-07	2.53e-07	0
GO:0051555	e	flavonol biosynthetic process	17/2842	51/60881	7.32e-11	2.6e-07	2.58e-07	2.53e-07	0
GO:0051552	e	flavone metabolic process	17/2842	51/60881	7.32e-11	2.6e-07	2.58e-07	2.53e-07	0
GO:0051553	e	flavone biosynthetic process	17/2842	51/60881	7.32e-11	2.6e-07	2.58e-07	2.53e-07	0
GO:0006575	e	cellular modified amino acid metabolic process	51/2842	325/60881	8.88e-11	3.15e-07	3.13e-07	3.07e-07	0
GO:0006518	e	peptide metabolic process	46/2842	213/60881	9.74e-11	3.45e-07	3.43e-07	3.37e-07	0
GO:0009644	e	response to high light intensity	29/2842	152/60881	9.93e-11	3.52e-07	3.5e-07	3.43e-07	0
GO:0010200	e	response to chitin	66/2842	561/60881	1.2e-10	4.26e-07	4.23e-07	4.15e-07	0
GO:0009611	e	response to wounding	64/2842	543/60881	1.25e-10	4.43e-07	4.4e-07	4.32e-07	0
GO:0009642	e	response to light intensity	41/2842	248/60881	1.31e-10	4.63e-07	4.6e-07	4.52e-07	0
GO:0006979	e	response to oxidative stress	134/2842	946/60881	1.48e-10	5.26e-07	5.22e-07	5.13e-07	0
GO:0019748	e	secondary metabolic process	104/2842	638/60881	1.49e-10	5.3e-07	5.25e-07	5.16e-07	0
GO:0019438	e	aromatic compound biosynthetic process	82/2842	793/60881	1.54e-10	5.46e-07	5.42e-07	5.33e-07	0
GO:0009620	e	response to fungus	87/2842	718/60881	1.75e-10	6.2e-07	6.15e-07	6.05e-07	0
GO:0006790	e	sulfur compound metabolic process	105/2842	821/60881	1.75e-10	6.22e-07	6.16e-07	6.06e-07	0
GO:0050832	e	defense response to fungus	68/2842	572/60881	1.76e-10	6.25e-07	6.19e-07	6.09e-07	0
GO:0044429	e	mitochondrial part	91/2842	797/60881	1.86e-10	6.59e-07	6.53e-07	6.42e-07	0
GO:0009743	e	response to carbohydrate stimulus	101/2842	885/60881	2e-10	7.09e-07	7.02e-07	6.91e-07	0
GO:0009408	e	response to heat	87/2842	493/60881	2.01e-10	7.12e-07	7.05e-07	6.94e-07	0
GO:0009812	e	flavonoid metabolic process	31/2842	177/60881	2.19e-10	7.75e-07	7.67e-07	7.56e-07	0
GO:0009266	e	response to temperature stimulus	151/2842	1403/60881	2.34e-10	8.31e-07	8.22e-07	8.1e-07	0
GO:0046686	e	response to cadmium ion	140/2842	1356/60881	2.58e-10	9.14e-07	9.04e-07	8.91e-07	0
GO:0010038	e	response to metal ion	162/2842	1624/60881	2.59e-10	9.18e-07	9.08e-07	8.95e-07	0
GO:0009607	e	response to biotic stimulus	196/2842	2058/60881	2.6e-10	9.22e-07	9.11e-07	8.98e-07	0
GO:0051707	e	response to other organism	190/2842	1989/60881	2.72e-10	9.64e-07	9.52e-07	9.39e-07	0
GO:0010035	e	response to inorganic substance	214/2842	1994/60881	2.77e-10	9.84e-07	9.72e-07	9.59e-07	0
GO:0005774	e	vacuolar membrane	164/2842	1789/60881	2.8e-10	9.93e-07	9.81e-07	9.68e-07	0
GO:0044437	e	vacuolar part	171/2842	1831/60881	3.06e-10	1.08e-06	1.07e-06	1.06e-06	0
GO:0006118	e	electron transport	95/2842	1000/60881	3.12e-10	1.11e-06	1.09e-06	1.08e-06	0
GO:0016491	e	oxidoreductase activity	266/2842	3088/60881	3.12e-10	1.11e-06	1.09e-06	1.08e-06	0
GO:0009056	e	catabolic process	251/2842	3418/60881	3.19e-10	1.13e-06	1.12e-06	1.1e-06	0
GO:0022900	e	electron transport chain	37/2842	245/60881	3.46e-10	1.23e-06	1.21e-06	1.19e-06	0
GO:0070482	e	response to oxygen levels	28/2842	150/60881	3.52e-10	1.25e-06	1.23e-06	1.22e-06	0
GO:0031090	e	organelle membrane	209/2842	2675/60881	3.59e-10	1.27e-06	1.25e-06	1.24e-06	0
GO:0051704	e	multi-organism process	195/2842	2203/60881	3.62e-10	1.28e-06	1.27e-06	1.25e-06	0
GO:0010033	e	response to organic substance	291/2842	3996/60881	3.65e-10	1.29e-06	1.27e-06	1.26e-06	0
GO:0044248	e	cellular catabolic process	196/2842	2645/60881	3.9e-10	1.38e-06	1.36e-06	1.35e-06	0
GO:0009628	e	response to abiotic stimulus	378/2842	4569/60881	3.92e-10	1.39e-06	1.37e-06	1.36e-06	0
GO:0006970	e	response to osmotic stress	134/2842	1600/60881	4.18e-10	1.48e-06	1.46e-06	1.45e-06	0
GO:0055114	e	oxidation-reduction process	261/2842	2697/60881	4.22e-10	1.5e-06	1.47e-06	1.46e-06	0
GO:0005886	e	plasma membrane	407/2842	6194/60881	4.24e-10	1.5e-06	1.48e-06	1.47e-06	0
GO:0042221	e	response to chemical stimulus	553/2842	6425/60881	4.45e-10	1.58e-06	1.55e-06	1.54e-06	0
GO:0016143	e	S-glycoside metabolic process	27/2842	142/60881	4.69e-10	1.66e-06	1.63e-06	1.62e-06	0
GO:0019760	e	glucosinolate metabolic process	27/2842	142/60881	4.69e-10	1.66e-06	1.63e-06	1.62e-06	0
GO:0019757	e	glycosinolate metabolic process	27/2842	142/60881	4.69e-10	1.66e-06	1.63e-06	1.62e-06	0
GO:0005829	e	cytosol	422/2842	5884/60881	4.76e-10	1.69e-06	1.66e-06	1.64e-06	0
GO:0006950	e	response to stress	535/2842	6540/60881	4.96e-10	1.76e-06	1.73e-06	1.71e-06	0
GO:0043295	e	glutathione binding	14/2842	37/60881	5e-10	1.77e-06	1.74e-06	1.73e-06	0
GO:0016020	e	membrane	668/2842	10463/60881	5.72e-10	2.03e-06	1.99e-06	1.98e-06	0
GO:0005506	e	iron ion binding	72/2842	699/60881	6.04e-10	2.14e-06	2.1e-06	2.09e-06	0
GO:0050403	e	trans-zeatin O-beta-D-glucosyltransferase activity	9/2842	13/60881	6.27e-10	2.22e-06	2.18e-06	2.17e-06	0
GO:0050502	e	cis-zeatin O-beta-D-glucosyltransferase activity	9/2842	13/60881	6.27e-10	2.22e-06	2.18e-06	2.17e-06	0
GO:0050896	e	response to stimulus	893/2842	12611/60881	6.77e-10	2.4e-06	2.35e-06	2.34e-06	0
GO:0044444	e	cytoplasmic part	1027/2842	16889/60881	7.06e-10	2.5e-06	2.45e-06	2.44e-06	0
GO:0005740	e	mitochondrial envelope	16/2842	51/60881	7.36e-10	2.61e-06	2.56e-06	2.55e-06	0
GO:0008152	e	metabolic process	1171/2842	20383/60881	7.57e-10	2.69e-06	2.63e-06	2.62e-06	0
GO:0044237	e	cellular metabolic process	963/2842	17273/60881	8.04e-10	2.85e-06	2.79e-06	2.78e-06	0
GO:0044464	e	cell part	1447/2842	26675/60881	8.08e-10	2.87e-06	2.81e-06	2.79e-06	0
GO:0005575	e	cellular_component	1705/2842	31733/60881	8.25e-10	2.92e-06	2.86e-06	2.85e-06	0
GO:0044424	e	intracellular part	1384/2842	25032/60881	8.45e-10	3e-06	2.93e-06	2.92e-06	0
GO:0008150	e	biological_process	1812/2842	32922/60881	8.47e-10	3.01e-06	2.94e-06	2.93e-06	0
GO:0009987	e	cellular process	1278/2842	23649/60881	8.48e-10	3.01e-06	2.94e-06	2.93e-06	0
GO:0003674	e	molecular_function	1860/2842	35767/60881	8.63e-10	3.06e-06	2.99e-06	2.98e-06	0
GO:0006091	e	generation of precursor metabolites and energy	83/2842	863/60881	8.99e-10	3.19e-06	3.12e-06	3.11e-06	0
GO:0009651	e	response to salt stress	124/2842	1497/60881	1.23e-09	4.35e-06	4.25e-06	4.24e-06	0
GO:0046483	e	heterocycle metabolic process	219/2842	3100/60881	1.37e-09	4.86e-06	4.75e-06	4.74e-06	0
GO:0080046	e	quercetin 4'-O-glucosyltransferase activity	11/2842	23/60881	1.81e-09	6.41e-06	6.26e-06	6.24e-06	0
GO:0006725	e	cellular aromatic compound metabolic process	142/2842	1809/60881	2.13e-09	7.55e-06	7.37e-06	7.36e-06	0
GO:0008113	e	peptide-methionine-(S)-S-oxide reductase activity	10/2842	19/60881	3.03e-09	1.08e-05	1.05e-05	1.05e-05	0
GO:0009416	e	response to light stimulus	130/2842	1632/60881	4.19e-09	1.48e-05	1.45e-05	1.45e-05	0
GO:0005507	e	copper ion binding	57/2842	528/60881	5.45e-09	1.93e-05	1.89e-05	1.89e-05	0
GO:0001666	e	response to hypoxia	26/2842	148/60881	5.64e-09	2e-05	1.95e-05	1.95e-05	0
GO:0009314	e	response to radiation	132/2842	1683/60881	7.46e-09	2.65e-05	2.58e-05	2.58e-05	0
GO:0044282	e	small molecule catabolic process	74/2842	777/60881	9.29e-09	3.29e-05	3.21e-05	3.21e-05	0
GO:0047893	e	flavonol 3-O-glucosyltransferase activity	8/2842	12/60881	9.34e-09	3.31e-05	3.23e-05	3.23e-05	0
GO:0020037	e	heme binding	49/2842	427/60881	9.84e-09	3.49e-05	3.4e-05	3.4e-05	0
GO:0003824	e	catalytic activity	1056/2842	19614/60881	1.2e-08	4.27e-05	4.15e-05	4.16e-05	0
GO:0022857	e	transmembrane transporter activity	165/2842	2249/60881	1.3e-08	4.61e-05	4.48e-05	4.49e-05	0
GO:0042430	e	indole-containing compound metabolic process	53/2842	486/60881	1.43e-08	5.08e-05	4.95e-05	4.96e-05	0
GO:0009699	e	phenylpropanoid biosynthetic process	40/2842	322/60881	2.2e-08	7.79e-05	7.58e-05	7.59e-05	0
GO:0016131	e	brassinosteroid metabolic process	11/2842	28/60881	2.31e-08	8.19e-05	7.97e-05	7.98e-05	0
GO:0004372	e	glycine hydroxymethyltransferase activity	11/2842	28/60881	2.31e-08	8.19e-05	7.97e-05	7.98e-05	0
GO:0022804	e	active transmembrane transporter activity	119/2842	1499/60881	2.63e-08	9.33e-05	9.07e-05	9.1e-05	0
GO:0046906	e	tetrapyrrole binding	51/2842	471/60881	3.3e-08	0.000117	0.000114	0.000114	0
GO:0035251	e	UDP-glucosyltransferase activity	43/2842	366/60881	3.44e-08	0.000122	0.000119	0.000119	0
GO:0016705	e	oxidoreductase activity, acting on paired donors, with incorporation or reduction of molecular oxygen	58/2842	569/60881	3.55e-08	0.000126	0.000122	0.000123	0
GO:0005215	e	transporter activity	201/2842	2916/60881	3.62e-08	0.000128	0.000125	0.000125	0
GO:0016671	e	oxidoreductase activity, acting on a sulfur group of donors, disulfide as acceptor	16/2842	67/60881	5.67e-08	0.000201	0.000195	0.000196	0
GO:0022892	e	substrate-specific transporter activity	157/2842	2167/60881	6.03e-08	0.000214	0.000207	0.000208	0
GO:0009753	e	response to jasmonic acid stimulus	60/2842	608/60881	6.34e-08	0.000225	0.000218	0.000219	0
GO:0016128	e	phytosteroid metabolic process	11/2842	31/60881	8e-08	0.000284	0.000275	0.000276	0
GO:0008061	e	chitin binding	10/2842	25/60881	8.29e-08	0.000294	0.000285	0.000286	0
GO:0055085	e	transmembrane transport	129/2842	1700/60881	9.14e-08	0.000324	0.000314	0.000316	0
GO:0030312	e	external encapsulating structure	122/2842	1588/60881	9.33e-08	0.000331	0.000321	0.000323	0
GO:0005618	e	cell wall	122/2842	1588/60881	9.33e-08	0.000331	0.000321	0.000323	0
GO:0033554	e	cellular response to stress	117/2842	1510/60881	1.22e-07	0.000433	0.000419	0.000422	0
GO:0004497	e	monooxygenase activity	41/2842	351/60881	1.32e-07	0.000468	0.000453	0.000457	0
GO:0009072	e	aromatic amino acid family metabolic process	51/2842	493/60881	1.42e-07	0.000503	0.000487	0.000491	0
GO:0072341	e	modified amino acid binding	15/2842	63/60881	1.53e-07	0.000542	0.000525	0.000529	0
GO:0045088	e	regulation of innate immune response	32/2842	244/60881	1.55e-07	0.000551	0.000533	0.000537	0
GO:0050776	e	regulation of immune response	32/2842	247/60881	2.06e-07	0.000731	0.000707	0.000712	0
GO:0006952	e	defense response	151/2842	2113/60881	2.43e-07	0.000861	0.000832	0.000839	0
GO:0044271	e	cellular nitrogen compound biosynthetic process	127/2842	1704/60881	2.58e-07	0.000916	0.000885	0.000893	0
GO:0048037	e	cofactor binding	93/2842	1145/60881	2.86e-07	0.00101	0.000979	0.000988	0
GO:0016629	e	12-oxophytodienoate reductase activity	7/2842	12/60881	3.09e-07	0.00109	0.00106	0.00107	0
GO:0045333	e	cellular respiration	14/2842	58/60881	3.29e-07	0.00117	0.00113	0.00114	0
GO:0046527	e	glucosyltransferase activity	44/2842	411/60881	4.03e-07	0.00143	0.00138	0.00139	0
GO:0009617	e	response to bacterium	81/2842	962/60881	4.2e-07	0.00149	0.00144	0.00145	0
GO:0034605	e	cellular response to heat	13/2842	51/60881	4.37e-07	0.00155	0.00149	0.00151	0
GO:0015145	e	monosaccharide transmembrane transporter activity	13/2842	51/60881	4.37e-07	0.00155	0.00149	0.00151	0
GO:0080134	e	regulation of response to stress	54/2842	556/60881	4.81e-07	0.00171	0.00165	0.00166	0
GO:0042445	e	hormone metabolic process	30/2842	232/60881	5.07e-07	0.0018	0.00173	0.00175	0
GO:0071453	e	cellular response to oxygen levels	14/2842	60/60881	5.16e-07	0.00183	0.00176	0.00178	0
GO:0071456	e	cellular response to hypoxia	14/2842	60/60881	5.16e-07	0.00183	0.00176	0.00178	0
GO:0002682	e	regulation of immune system process	33/2842	270/60881	5.21e-07	0.00185	0.00178	0.0018	0
GO:0009055	e	electron carrier activity	66/2842	733/60881	5.54e-07	0.00197	0.00189	0.00192	0
GO:0022891	e	substrate-specific transmembrane transporter activity	134/2842	1854/60881	7.55e-07	0.00268	0.00258	0.00261	0
GO:0006576	e	cellular biogenic amine metabolic process	47/2842	464/60881	7.57e-07	0.00268	0.00258	0.00262	0
GO:0080002	e	UDP-glucose:4-aminobenzoate acylglucosyltransferase activity	6/2842	9/60881	7.65e-07	0.00271	0.00261	0.00265	0
GO:0044446	e	intracellular organelle part	676/2842	12229/60881	7.68e-07	0.00272	0.00262	0.00265	0
GO:0044281	e	small molecule metabolic process	485/2842	8439/60881	8.37e-07	0.00297	0.00285	0.00289	0
GO:0009698	e	phenylpropanoid metabolic process	42/2842	395/60881	8.75e-07	0.0031	0.00298	0.00302	0
GO:0044422	e	organelle part	676/2842	12247/60881	9.93e-07	0.00352	0.00338	0.00343	0
GO:0005737	e	cytoplasm	94/2842	1197/60881	1.09e-06	0.00385	0.0037	0.00376	0.001
GO:0042343	e	indole glucosinolate metabolic process	13/2842	55/60881	1.12e-06	0.00396	0.00381	0.00386	0.001
GO:0030529	e	ribonucleoprotein complex	131/2842	1821/60881	1.12e-06	0.00397	0.00381	0.00387	0.001
GO:0016706	e	oxidoreductase activity, acting on paired donors, with incorporation or reduction of molecular oxygen, 2-oxoglutarate as one donor, and incorporation of one atom each of oxygen into both donors	25/2842	182/60881	1.44e-06	0.0051	0.00489	0.00497	0.002
GO:0009409	e	response to cold	81/2842	993/60881	1.45e-06	0.00513	0.00492	0.005	0.002
GO:0042180	e	cellular ketone metabolic process	339/2842	5649/60881	1.52e-06	0.00538	0.00516	0.00524	0.002
GO:0019825	e	oxygen binding	29/2842	232/60881	1.57e-06	0.00556	0.00533	0.00542	0.002
GO:0017148	e	negative regulation of translation	9/2842	26/60881	1.57e-06	0.00558	0.00535	0.00544	0.002
GO:0007568	e	aging	35/2842	307/60881	1.65e-06	0.00587	0.00562	0.00572	0.002
GO:0009866	e	induced systemic resistance, ethylene mediated signaling pathway	6/2842	10/60881	1.84e-06	0.00652	0.00624	0.00635	0.002
GO:0016742	e	hydroxymethyl-, formyl- and related transferase activity	11/2842	41/60881	1.94e-06	0.00687	0.00658	0.0067	0.002
GO:0042277	e	peptide binding	15/2842	76/60881	2.01e-06	0.00711	0.00681	0.00693	0.002
GO:0032787	e	monocarboxylic acid metabolic process	93/2842	1195/60881	2.08e-06	0.00736	0.00704	0.00717	0.003
GO:0042435	e	indole-containing compound biosynthetic process	34/2842	295/60881	2.1e-06	0.00744	0.00712	0.00725	0.003
GO:0008792	e	arginine decarboxylase activity	7/2842	15/60881	2.21e-06	0.00785	0.00751	0.00765	0.004
GO:0009871	e	jasmonic acid and ethylene-dependent systemic resistance, ethylene mediated signaling pathway	7/2842	15/60881	2.21e-06	0.00785	0.00751	0.00765	0.004
GO:0043229	e	intracellular organelle	724/2842	13298/60881	2.33e-06	0.00826	0.00789	0.00805	0.004
GO:0015749	e	monosaccharide transport	12/2842	50/60881	2.42e-06	0.00859	0.00821	0.00837	0.004
GO:0043226	e	organelle	724/2842	13308/60881	2.62e-06	0.0093	0.00889	0.00907	0.004
GO:0046148	e	pigment biosynthetic process	29/2842	239/60881	2.86e-06	0.0101	0.00969	0.00989	0.004
GO:0052544	e	defense response by callose deposition in cell wall	14/2842	69/60881	3.1e-06	0.011	0.0105	0.0107	0.004
GO:0052482	e	defense response by cell wall thickening	14/2842	69/60881	3.1e-06	0.011	0.0105	0.0107	0.004
GO:0006810	e	transport	290/2842	4767/60881	3.23e-06	0.0115	0.0109	0.0112	0.004
GO:0004871	p	signal transducer activity	18/2842	973/60881	3.59e-06	0.0127	0.0122	0.0124	0.004
GO:0060089	p	molecular transducer activity	18/2842	973/60881	3.59e-06	0.0127	0.0122	0.0124	0.004
GO:0046395	e	carboxylic acid catabolic process	39/2842	376/60881	3.64e-06	0.0129	0.0123	0.0126	0.004
GO:0016054	e	organic acid catabolic process	39/2842	376/60881	3.64e-06	0.0129	0.0123	0.0126	0.004
GO:0009684	e	indoleacetic acid biosynthetic process	7/2842	16/60881	3.78e-06	0.0134	0.0128	0.0131	0.004
GO:0007585	e	respiratory gaseous exchange	6/2842	11/60881	3.88e-06	0.0138	0.0131	0.0134	0.005
GO:0009916	e	alternative oxidase activity	6/2842	11/60881	3.88e-06	0.0138	0.0131	0.0134	0.005
GO:0009061	e	anaerobic respiration	8/2842	22/60881	3.96e-06	0.014	0.0134	0.0137	0.006
GO:0004064	e	arylesterase activity	5/2842	7/60881	4.29e-06	0.0152	0.0145	0.0148	0.006
GO:0010928	e	regulation of auxin mediated signaling pathway	5/2842	7/60881	4.29e-06	0.0152	0.0145	0.0148	0.006
GO:0010930	e	negative regulation of auxin mediated signaling pathway	5/2842	7/60881	4.29e-06	0.0152	0.0145	0.0148	0.006
GO:0006082	e	organic acid metabolic process	330/2842	5546/60881	4.63e-06	0.0164	0.0156	0.016	0.006
GO:0015893	e	drug transport	32/2842	280/60881	4.79e-06	0.017	0.0162	0.0166	0.006
GO:0009744	e	response to sucrose stimulus	23/2842	170/60881	4.82e-06	0.0171	0.0162	0.0167	0.006
GO:0009751	e	response to salicylic acid stimulus	49/2842	520/60881	4.83e-06	0.0171	0.0163	0.0167	0.006
GO:0004033	e	aldo-keto reductase (NADP) activity	10/2842	37/60881	5.28e-06	0.0187	0.0178	0.0183	0.006
GO:0015291	e	secondary active transmembrane transporter activity	57/2842	647/60881	5.39e-06	0.0191	0.0182	0.0186	0.006
GO:0043436	e	oxoacid metabolic process	329/2842	5543/60881	5.45e-06	0.0193	0.0183	0.0188	0.006
GO:0019752	e	carboxylic acid metabolic process	329/2842	5543/60881	5.45e-06	0.0193	0.0183	0.0188	0.006
GO:0005730	e	nucleolus	102/2842	1378/60881	5.52e-06	0.0196	0.0186	0.0191	0.006
GO:0006595	e	polyamine metabolic process	12/2842	54/60881	5.75e-06	0.0204	0.0193	0.0199	0.006
GO:0044238	e	primary metabolic process	894/2842	16861/60881	5.84e-06	0.0207	0.0196	0.0202	0.006
GO:0051234	e	establishment of localization	291/2842	4825/60881	6.12e-06	0.0217	0.0206	0.0212	0.007
GO:0043555	e	regulation of translation in response to stress	7/2842	17/60881	6.16e-06	0.0218	0.0207	0.0213	0.007
GO:0032055	e	negative regulation of translation in response to stress	7/2842	17/60881	6.16e-06	0.0218	0.0207	0.0213	0.007
GO:0080149	e	sucrose induced translational repression	7/2842	17/60881	6.16e-06	0.0218	0.0207	0.0213	0.007
GO:0006527	e	arginine catabolic process	7/2842	17/60881	6.16e-06	0.0218	0.0207	0.0213	0.007
GO:0009445	e	putrescine metabolic process	7/2842	17/60881	6.16e-06	0.0218	0.0207	0.0213	0.007
GO:0009446	e	putrescine biosynthetic process	7/2842	17/60881	6.16e-06	0.0218	0.0207	0.0213	0.007
GO:0044249	e	cellular biosynthetic process	344/2842	5836/60881	6.49e-06	0.023	0.0218	0.0224	0.01
GO:0005794	p	Golgi apparatus	10/2842	684/60881	6.53e-06	0.0231	0.0219	0.0226	0.01
GO:0005615	e	extracellular space	11/2842	46/60881	6.59e-06	0.0234	0.0221	0.0228	0.01
GO:0006855	e	drug transmembrane transport	31/2842	271/60881	6.87e-06	0.0244	0.023	0.0237	0.01
GO:0015075	e	ion transmembrane transporter activity	104/2842	1416/60881	7.17e-06	0.0254	0.024	0.0248	0.01
GO:0052542	e	defense response by callose deposition	14/2842	74/60881	7.34e-06	0.026	0.0246	0.0254	0.01
GO:0006030	e	chitin metabolic process	9/2842	31/60881	8.22e-06	0.0291	0.0275	0.0284	0.012
GO:0006032	e	chitin catabolic process	9/2842	31/60881	8.22e-06	0.0291	0.0275	0.0284	0.012
GO:0004568	e	chitinase activity	9/2842	31/60881	8.22e-06	0.0291	0.0275	0.0284	0.012
GO:0070469	e	respiratory chain	9/2842	31/60881	8.22e-06	0.0291	0.0275	0.0284	0.012
GO:0006596	e	polyamine biosynthetic process	11/2842	47/60881	8.25e-06	0.0292	0.0276	0.0285	0.012
GO:0009058	e	biosynthetic process	374/2842	6450/60881	1.05e-05	0.0372	0.0351	0.0363	0.014
GO:0043231	e	intracellular membrane-bounded organelle	634/2842	11614/60881	1.06e-05	0.0377	0.0355	0.0367	0.015
GO:0015992	e	proton transport	41/2842	418/60881	1.09e-05	0.0385	0.0363	0.0375	0.015
GO:0006818	e	hydrogen transport	41/2842	418/60881	1.09e-05	0.0385	0.0363	0.0375	0.015
GO:0006259	p	DNA metabolic process	24/2842	1118/60881	1.14e-05	0.0403	0.038	0.0393	0.015
GO:0008324	e	cation transmembrane transporter activity	83/2842	1082/60881	1.14e-05	0.0405	0.0381	0.0395	0.015
GO:0045271	e	respiratory chain complex I	19/2842	131/60881	1.15e-05	0.0406	0.0382	0.0396	0.015
GO:0030964	e	NADH dehydrogenase complex	19/2842	131/60881	1.15e-05	0.0406	0.0382	0.0396	0.015
GO:0043227	e	membrane-bounded organelle	634/2842	11629/60881	1.2e-05	0.0427	0.0401	0.0416	0.016
GO:0019842	e	vitamin binding	34/2842	321/60881	1.23e-05	0.0436	0.041	0.0425	0.016
GO:0006520	e	cellular amino acid metabolic process	275/2842	4565/60881	1.37e-05	0.0487	0.0458	0.0475	0.019
