# Supplementary material for: Transcriptome-based gene profiling provides novel insights into the characteristics of radish root response to Cr stress with next-generation sequencing
Source: Front Plant Sci. 2015 Mar 31;6:202. doi: 10.3389/fpls.2015.00202 (PMC4379753; doi:10.3389/fpls.2015.00202)
Supplement: Supplementary file 3 [file Table3.XLSX]

## Sheet: Sheet1
Table S3.The enriched GO terms of down-regulated DEGs
id	enrichment	description	ratio_in_study	ratio_in_pop	p_uncorrected	p_bonferroni	p_holm	p_sidak	p_fdr
GO:0016837	e	carbon-oxygen lyase activity, acting on polysaccharides	19/3453	39/60881	9.6e-12	3.87e-08	3.87e-08	3.77e-08	0
GO:0030570	e	pectate lyase activity	19/3453	39/60881	9.6e-12	3.87e-08	3.87e-08	3.77e-08	0
GO:0010410	e	hemicellulose metabolic process	22/3453	65/60881	3.4e-11	1.37e-07	1.37e-07	1.34e-07	0
GO:0009833	e	primary cell wall biogenesis	15/3453	27/60881	3.45e-11	1.39e-07	1.39e-07	1.36e-07	0
GO:0030243	e	cellulose metabolic process	43/3453	173/60881	4.62e-11	1.86e-07	1.86e-07	1.81e-07	0
GO:0007169	e	transmembrane receptor protein tyrosine kinase signaling pathway	69/3453	325/60881	5.02e-11	2.02e-07	2.02e-07	1.97e-07	0
GO:0071555	e	cell wall organization	85/3453	377/60881	5.26e-11	2.12e-07	2.12e-07	2.07e-07	0
GO:0007017	e	microtubule-based process	67/3453	377/60881	5.26e-11	2.12e-07	2.12e-07	2.07e-07	0
GO:0031226	e	intrinsic to plasma membrane	51/3453	267/60881	6.07e-11	2.44e-07	2.44e-07	2.38e-07	0
GO:0046658	e	anchored to plasma membrane	34/3453	166/60881	6.11e-11	2.46e-07	2.45e-07	2.4e-07	0
GO:0005874	e	microtubule	55/3453	337/60881	6.15e-11	2.48e-07	2.47e-07	2.42e-07	0
GO:0042546	e	cell wall biogenesis	78/3453	248/60881	6.27e-11	2.53e-07	2.52e-07	2.46e-07	0
GO:0016759	e	cellulose synthase activity	34/3453	117/60881	6.34e-11	2.55e-07	2.55e-07	2.49e-07	0
GO:0009832	e	plant-type cell wall biogenesis	72/3453	220/60881	6.46e-11	2.6e-07	2.59e-07	2.54e-07	0
GO:0043086	e	negative regulation of catalytic activity	40/3453	211/60881	6.66e-11	2.68e-07	2.68e-07	2.62e-07	0
GO:0044036	e	cell wall macromolecule metabolic process	41/3453	211/60881	6.66e-11	2.68e-07	2.68e-07	2.62e-07	0
GO:0030244	e	cellulose biosynthetic process	42/3453	159/60881	8.01e-11	3.23e-07	3.21e-07	3.15e-07	0
GO:0045229	e	external encapsulating structure organization	62/3453	260/60881	8.58e-11	3.46e-07	3.44e-07	3.37e-07	0
GO:0071669	e	plant-type cell wall organization or biogenesis	87/3453	290/60881	9.2e-11	3.7e-07	3.69e-07	3.61e-07	0
GO:0009250	e	glucan biosynthetic process	60/3453	300/60881	9.22e-11	3.71e-07	3.69e-07	3.62e-07	0
GO:0010383	e	cell wall polysaccharide metabolic process	29/3453	111/60881	9.27e-11	3.73e-07	3.71e-07	3.64e-07	0
GO:0009505	e	plant-type cell wall	112/3453	613/60881	9.35e-11	3.77e-07	3.75e-07	3.67e-07	0
GO:0016760	e	cellulose synthase (UDP-forming) activity	33/3453	96/60881	9.35e-11	3.77e-07	3.75e-07	3.67e-07	0
GO:0009834	e	secondary cell wall biogenesis	43/3453	96/60881	9.35e-11	3.77e-07	3.75e-07	3.67e-07	0
GO:0042545	e	cell wall modification	54/3453	223/60881	9.91e-11	3.99e-07	3.97e-07	3.89e-07	0
GO:0007047	e	cellular cell wall organization	54/3453	223/60881	9.91e-11	3.99e-07	3.97e-07	3.89e-07	0
GO:0046527	e	glucosyltransferase activity	63/3453	411/60881	1.01e-10	4.06e-07	4.03e-07	3.96e-07	0
GO:0045491	e	xylan metabolic process	22/3453	62/60881	1.03e-10	4.13e-07	4.11e-07	4.03e-07	0
GO:0006928	e	cellular component movement	46/3453	281/60881	1.03e-10	4.14e-07	4.11e-07	4.03e-07	0
GO:0009225	e	nucleotide-sugar metabolic process	55/3453	214/60881	1.03e-10	4.16e-07	4.13e-07	4.06e-07	0
GO:0005794	e	Golgi apparatus	115/3453	684/60881	1.07e-10	4.29e-07	4.26e-07	4.19e-07	0
GO:0006011	e	UDP-glucose metabolic process	33/3453	97/60881	1.19e-10	4.8e-07	4.77e-07	4.68e-07	0
GO:0008194	e	UDP-glycosyltransferase activity	103/3453	687/60881	1.21e-10	4.89e-07	4.85e-07	4.76e-07	0
GO:0031225	e	anchored to membrane	65/3453	354/60881	1.27e-10	5.1e-07	5.06e-07	4.97e-07	0
GO:0007167	e	enzyme linked receptor protein signaling pathway	92/3453	639/60881	1.32e-10	5.31e-07	5.26e-07	5.17e-07	0
GO:0007166	e	cell surface receptor signaling pathway	100/3453	744/60881	1.33e-10	5.35e-07	5.3e-07	5.22e-07	0
GO:0000271	e	polysaccharide biosynthetic process	96/3453	527/60881	1.33e-10	5.37e-07	5.33e-07	5.24e-07	0
GO:0044042	e	glucan metabolic process	186/3453	1005/60881	1.4e-10	5.64e-07	5.59e-07	5.5e-07	0
GO:0030117	e	membrane coat	34/3453	171/60881	1.42e-10	5.72e-07	5.67e-07	5.58e-07	0
GO:0035251	e	UDP-glucosyltransferase activity	59/3453	366/60881	1.48e-10	5.98e-07	5.92e-07	5.83e-07	0
GO:0044264	e	cellular polysaccharide metabolic process	203/3453	1096/60881	1.5e-10	6.03e-07	5.97e-07	5.88e-07	0
GO:0005982	e	starch metabolic process	173/3453	883/60881	1.52e-10	6.13e-07	6.07e-07	5.98e-07	0
GO:0004553	e	hydrolase activity, hydrolyzing O-glycosyl compounds	102/3453	643/60881	1.55e-10	6.25e-07	6.19e-07	6.1e-07	0
GO:0070882	e	cellular cell wall organization or biogenesis	117/3453	485/60881	1.58e-10	6.37e-07	6.3e-07	6.21e-07	0
GO:0044092	e	negative regulation of molecular function	44/3453	265/60881	1.62e-10	6.52e-07	6.45e-07	6.36e-07	0
GO:0034637	e	cellular carbohydrate biosynthetic process	123/3453	969/60881	1.62e-10	6.54e-07	6.47e-07	6.38e-07	0
GO:0033692	e	cellular polysaccharide biosynthetic process	84/3453	419/60881	1.65e-10	6.64e-07	6.57e-07	6.47e-07	0
GO:0007018	e	microtubule-based movement	39/3453	208/60881	1.65e-10	6.66e-07	6.59e-07	6.5e-07	0
GO:0016758	e	transferase activity, transferring hexosyl groups	119/3453	908/60881	1.69e-10	6.79e-07	6.71e-07	6.62e-07	0
GO:0044459	e	plasma membrane part	89/3453	660/60881	1.73e-10	6.95e-07	6.87e-07	6.78e-07	0
GO:0005985	e	sucrose metabolic process	169/3453	868/60881	1.75e-10	7.04e-07	6.95e-07	6.86e-07	0
GO:0044430	e	cytoskeletal part	81/3453	630/60881	1.77e-10	7.11e-07	7.02e-07	6.94e-07	0
GO:0009653	e	anatomical structure morphogenesis	115/3453	1060/60881	1.78e-10	7.15e-07	7.06e-07	6.97e-07	0
GO:0071554	e	cell wall organization or biogenesis	142/3453	631/60881	1.82e-10	7.33e-07	7.23e-07	7.14e-07	0
GO:0016798	e	hydrolase activity, acting on glycosyl bonds	106/3453	718/60881	1.93e-10	7.78e-07	7.68e-07	7.58e-07	0
GO:0005984	e	disaccharide metabolic process	170/3453	875/60881	2.05e-10	8.26e-07	8.15e-07	8.05e-07	0
GO:0009311	e	oligosaccharide metabolic process	174/3453	958/60881	2.08e-10	8.39e-07	8.27e-07	8.18e-07	0
GO:0016051	e	carbohydrate biosynthetic process	154/3453	1207/60881	2.15e-10	8.65e-07	8.53e-07	8.43e-07	0
GO:0040007	e	growth	105/3453	921/60881	2.42e-10	9.73e-07	9.59e-07	9.48e-07	0
GO:0016757	e	transferase activity, transferring glycosyl groups	133/3453	1145/60881	2.51e-10	1.01e-06	9.98e-07	9.87e-07	0
GO:0016137	e	glycoside metabolic process	199/3453	1078/60881	2.54e-10	1.02e-06	1.01e-06	9.96e-07	0
GO:0030312	e	external encapsulating structure	199/3453	1588/60881	2.64e-10	1.06e-06	1.05e-06	1.04e-06	0
GO:0005618	e	cell wall	199/3453	1588/60881	2.64e-10	1.06e-06	1.05e-06	1.04e-06	0
GO:0006073	e	cellular glucan metabolic process	184/3453	991/60881	2.65e-10	1.07e-06	1.05e-06	1.04e-06	0
GO:0005976	e	polysaccharide metabolic process	228/3453	1298/60881	2.75e-10	1.11e-06	1.09e-06	1.08e-06	0
GO:0044262	e	cellular carbohydrate metabolic process	287/3453	2191/60881	3.15e-10	1.27e-06	1.25e-06	1.24e-06	0
GO:0005975	e	carbohydrate metabolic process	338/3453	2659/60881	3.21e-10	1.29e-06	1.27e-06	1.26e-06	0
GO:0009506	e	plasmodesma	318/3453	3355/60881	3.32e-10	1.34e-06	1.31e-06	1.3e-06	0
GO:0005215	e	transporter activity	253/3453	2916/60881	3.77e-10	1.52e-06	1.49e-06	1.48e-06	0
GO:0071841	e	cellular component organization or biogenesis at cellular level	307/3453	3598/60881	3.77e-10	1.52e-06	1.49e-06	1.48e-06	0
GO:0007165	e	signal transduction	327/3453	3940/60881	4.03e-10	1.62e-06	1.6e-06	1.58e-06	0
GO:0010382	e	cellular cell wall macromolecule metabolic process	27/3453	118/60881	4.09e-10	1.65e-06	1.62e-06	1.61e-06	0
GO:0015926	e	glucosidase activity	27/3453	118/60881	4.09e-10	1.65e-06	1.62e-06	1.61e-06	0
GO:0031224	e	intrinsic to membrane	398/3453	3622/60881	4.29e-10	1.73e-06	1.7e-06	1.69e-06	0
GO:0044425	e	membrane part	495/3453	4998/60881	4.37e-10	1.76e-06	1.73e-06	1.71e-06	0
GO:0005911	e	cell-cell junction	318/3453	3360/60881	4.39e-10	1.77e-06	1.74e-06	1.72e-06	0
GO:0032502	e	developmental process	428/3453	5350/60881	4.5e-10	1.81e-06	1.78e-06	1.77e-06	0
GO:0030054	e	cell junction	319/3453	3365/60881	4.51e-10	1.82e-06	1.78e-06	1.77e-06	0
GO:0005576	e	extracellular region	100/3453	904/60881	4.52e-10	1.82e-06	1.79e-06	1.77e-06	0
GO:0016021	e	integral to membrane	334/3453	3160/60881	4.77e-10	1.92e-06	1.88e-06	1.87e-06	0
GO:0009308	e	amine metabolic process	390/3453	4972/60881	4.87e-10	1.96e-06	1.92e-06	1.91e-06	0
GO:0016043	e	cellular component organization	323/3453	3423/60881	4.88e-10	1.97e-06	1.93e-06	1.92e-06	0
GO:0005886	e	plasma membrane	599/3453	6194/60881	5.11e-10	2.06e-06	2.02e-06	2.01e-06	0
GO:0006810	e	transport	379/3453	4767/60881	5.22e-10	2.1e-06	2.06e-06	2.05e-06	0
GO:0071840	e	cellular component organization or biogenesis	386/3453	4501/60881	5.23e-10	2.11e-06	2.06e-06	2.05e-06	0
GO:0051234	e	establishment of localization	383/3453	4825/60881	5.24e-10	2.11e-06	2.07e-06	2.06e-06	0
GO:0019222	e	regulation of metabolic process	514/3453	6823/60881	5.44e-10	2.19e-06	2.14e-06	2.14e-06	0
GO:0009628	e	response to abiotic stimulus	364/3453	4569/60881	5.54e-10	2.23e-06	2.18e-06	2.18e-06	0
GO:0042221	e	response to chemical stimulus	490/3453	6425/60881	5.68e-10	2.29e-06	2.24e-06	2.23e-06	0
GO:0044281	e	small molecule metabolic process	635/3453	8439/60881	5.76e-10	2.32e-06	2.27e-06	2.26e-06	0
GO:0005515	e	protein binding	534/3453	7204/60881	5.79e-10	2.33e-06	2.28e-06	2.27e-06	0
GO:0009719	e	response to endogenous stimulus	260/3453	3111/60881	5.93e-10	2.39e-06	2.33e-06	2.33e-06	0
GO:0043234	e	protein complex	602/3453	8227/60881	6.2e-10	2.5e-06	2.44e-06	2.43e-06	0
GO:0006355	e	regulation of transcription, DNA-dependent	640/3453	8154/60881	6.25e-10	2.52e-06	2.46e-06	2.45e-06	0
GO:0016740	e	transferase activity	591/3453	8014/60881	6.49e-10	2.62e-06	2.55e-06	2.55e-06	0
GO:0030126	e	COPI vesicle coat	18/3453	55/60881	6.71e-10	2.7e-06	2.64e-06	2.63e-06	0
GO:0050794	e	regulation of cellular process	732/3453	10129/60881	6.79e-10	2.73e-06	2.67e-06	2.67e-06	0
GO:0050896	e	response to stimulus	962/3453	12611/60881	6.91e-10	2.78e-06	2.72e-06	2.71e-06	0
GO:0065007	e	biological regulation	883/3453	11919/60881	6.93e-10	2.79e-06	2.72e-06	2.72e-06	0
GO:0022857	e	transmembrane transporter activity	200/3453	2249/60881	7e-10	2.82e-06	2.75e-06	2.75e-06	0
GO:0050789	e	regulation of biological process	815/3453	11165/60881	7e-10	2.82e-06	2.75e-06	2.75e-06	0
GO:0016020	e	membrane	883/3453	10463/60881	7.16e-10	2.89e-06	2.81e-06	2.81e-06	0
GO:0009725	e	response to hormone stimulus	259/3453	3101/60881	7.18e-10	2.89e-06	2.82e-06	2.82e-06	0
GO:0016628	e	oxidoreductase activity, acting on the CH-CH group of donors, NAD or NADP as acceptor	54/3453	380/60881	8.17e-10	3.29e-06	3.21e-06	3.21e-06	0
GO:0003824	e	catalytic activity	1410/3453	19614/60881	8.48e-10	3.41e-06	3.33e-06	3.33e-06	0
GO:0051171	e	regulation of nitrogen compound metabolic process	417/3453	5489/60881	8.65e-10	3.48e-06	3.39e-06	3.4e-06	0
GO:0008152	e	metabolic process	1367/3453	20383/60881	8.71e-10	3.51e-06	3.42e-06	3.42e-06	0
GO:0005488	e	binding	1709/3453	26066/60881	8.76e-10	3.53e-06	3.43e-06	3.44e-06	0
GO:0003674	e	molecular_function	2439/3453	35767/60881	8.97e-10	3.61e-06	3.52e-06	3.52e-06	0
GO:0005575	e	cellular_component	2289/3453	31733/60881	9.08e-10	3.66e-06	3.56e-06	3.56e-06	0
GO:0051716	e	cellular response to stimulus	422/3453	5568/60881	9.15e-10	3.69e-06	3.59e-06	3.59e-06	0
GO:0008150	e	biological_process	2281/3453	32922/60881	9.22e-10	3.71e-06	3.61e-06	3.62e-06	0
GO:0009987	e	cellular process	1635/3453	23649/60881	9.56e-10	3.85e-06	3.75e-06	3.76e-06	0
GO:0044464	e	cell part	1759/3453	26675/60881	9.7e-10	3.91e-06	3.8e-06	3.81e-06	0
GO:0044238	e	primary metabolic process	1125/3453	16861/60881	9.7e-10	3.91e-06	3.8e-06	3.81e-06	0
GO:0045492	e	xylan biosynthetic process	13/3453	28/60881	1.03e-09	4.14e-06	4.02e-06	4.04e-06	0
GO:0008422	e	beta-glucosidase activity	21/3453	77/60881	1.16e-09	4.66e-06	4.53e-06	4.54e-06	0
GO:0006412	p	translation	14/3453	887/60881	1.2e-09	4.83e-06	4.69e-06	4.71e-06	0
GO:0006807	e	nitrogen compound metabolic process	704/3453	10028/60881	1.21e-09	4.88e-06	4.74e-06	4.76e-06	0
GO:0030120	e	vesicle coat	28/3453	132/60881	1.25e-09	5.02e-06	4.87e-06	4.89e-06	0
GO:0044424	e	intracellular part	1595/3453	25032/60881	1.37e-09	5.53e-06	5.37e-06	5.39e-06	0
GO:0009607	e	response to biotic stimulus	184/3453	2058/60881	1.47e-09	5.94e-06	5.76e-06	5.79e-06	0
GO:0003777	e	microtubule motor activity	35/3453	196/60881	1.61e-09	6.47e-06	6.27e-06	6.3e-06	0
GO:0010033	e	response to organic substance	316/3453	3996/60881	2.01e-09	8.09e-06	7.84e-06	7.88e-06	0
GO:0019219	e	regulation of nucleobase-containing compound metabolic process	408/3453	5406/60881	2.11e-09	8.5e-06	8.24e-06	8.29e-06	0
GO:0009827	e	plant-type cell wall modification	18/3453	59/60881	2.42e-09	9.76e-06	9.46e-06	9.52e-06	0
GO:0009624	e	response to nematode	38/3453	229/60881	2.81e-09	1.13e-05	1.1e-05	1.1e-05	0
GO:0007010	e	cytoskeleton organization	48/3453	332/60881	2.97e-09	1.2e-05	1.16e-05	1.17e-05	0
GO:0003774	e	motor activity	42/3453	270/60881	3.16e-09	1.27e-05	1.23e-05	1.24e-05	0
GO:0003735	p	structural constituent of ribosome	14/3453	868/60881	3.2e-09	1.29e-05	1.25e-05	1.26e-05	0
GO:0016049	e	cell growth	89/3453	805/60881	3.26e-09	1.31e-05	1.27e-05	1.28e-05	0
GO:0048856	e	anatomical structure development	162/3453	1778/60881	3.31e-09	1.34e-05	1.29e-05	1.3e-05	0
GO:0016787	e	hydrolase activity	520/3453	7185/60881	3.57e-09	1.44e-05	1.39e-05	1.4e-05	0
GO:0007389	e	pattern specification process	56/3453	420/60881	3.69e-09	1.49e-05	1.44e-05	1.45e-05	0
GO:0006555	e	methionine metabolic process	25/3453	114/60881	4.57e-09	1.84e-05	1.78e-05	1.79e-05	0
GO:0048646	e	anatomical structure formation involved in morphogenesis	42/3453	275/60881	5.51e-09	2.22e-05	2.14e-05	2.16e-05	0
GO:0071702	e	organic substance transport	88/3453	808/60881	5.99e-09	2.41e-05	2.33e-05	2.35e-05	0
GO:0005372	e	water transmembrane transporter activity	15/3453	43/60881	6.52e-09	2.63e-05	2.54e-05	2.56e-05	0
GO:0015250	e	water channel activity	15/3453	43/60881	6.52e-09	2.63e-05	2.54e-05	2.56e-05	0
GO:0030599	e	pectinesterase activity	22/3453	92/60881	6.93e-09	2.79e-05	2.7e-05	2.72e-05	0
GO:0051252	e	regulation of RNA metabolic process	382/3453	5058/60881	7.02e-09	2.83e-05	2.73e-05	2.76e-05	0
GO:2001141	e	regulation of RNA biosynthetic process	367/3453	4834/60881	8.96e-09	3.61e-05	3.48e-05	3.52e-05	0
GO:0022610	e	biological adhesion	15/3453	44/60881	9.37e-09	3.77e-05	3.64e-05	3.68e-05	0
GO:0007155	e	cell adhesion	15/3453	44/60881	9.37e-09	3.77e-05	3.64e-05	3.68e-05	0
GO:0046274	e	lignin catabolic process	13/3453	33/60881	1.2e-08	4.85e-05	4.67e-05	4.72e-05	0
GO:0046271	e	phenylpropanoid catabolic process	13/3453	33/60881	1.2e-08	4.85e-05	4.67e-05	4.72e-05	0
GO:0006833	e	water transport	17/3453	58/60881	1.32e-08	5.32e-05	5.12e-05	5.18e-05	0
GO:0042044	e	fluid transport	17/3453	58/60881	1.32e-08	5.32e-05	5.12e-05	5.18e-05	0
GO:0003700	e	sequence-specific DNA binding transcription factor activity	283/3453	3577/60881	1.35e-08	5.43e-05	5.23e-05	5.3e-05	0
GO:0001071	e	nucleic acid binding transcription factor activity	283/3453	3577/60881	1.35e-08	5.43e-05	5.23e-05	5.3e-05	0
GO:0016761	e	cellulose synthase (GDP-forming) activity	7/3453	8/60881	1.43e-08	5.75e-05	5.54e-05	5.6e-05	0
GO:0044433	e	cytoplasmic vesicle part	30/3453	165/60881	1.48e-08	5.97e-05	5.75e-05	5.82e-05	0
GO:0004871	e	signal transducer activity	100/3453	973/60881	1.58e-08	6.37e-05	6.13e-05	6.2e-05	0
GO:0060089	e	molecular transducer activity	100/3453	973/60881	1.58e-08	6.37e-05	6.13e-05	6.2e-05	0
GO:0022891	e	substrate-specific transmembrane transporter activity	164/3453	1854/60881	2.28e-08	9.18e-05	8.83e-05	8.95e-05	0
GO:0010468	e	regulation of gene expression	406/3453	5489/60881	2.44e-08	9.81e-05	9.43e-05	9.56e-05	0
GO:0080090	e	regulation of primary metabolic process	451/3453	6193/60881	2.48e-08	9.99e-05	9.6e-05	9.74e-05	0
GO:0048869	e	cellular developmental process	105/3453	1054/60881	2.72e-08	0.00011	0.000105	0.000107	0
GO:0055080	e	cation homeostasis	46/3453	332/60881	2.74e-08	0.00011	0.000106	0.000107	0
GO:0031323	e	regulation of cellular metabolic process	459/3453	6328/60881	2.86e-08	0.000115	0.000111	0.000112	0
GO:0051707	e	response to other organism	173/3453	1989/60881	2.89e-08	0.000116	0.000112	0.000113	0
GO:0009889	e	regulation of biosynthetic process	401/3453	5421/60881	2.91e-08	0.000117	0.000112	0.000114	0
GO:0016627	e	oxidoreductase activity, acting on the CH-CH group of donors	59/3453	481/60881	2.94e-08	0.000118	0.000114	0.000115	0
GO:0031326	e	regulation of cellular biosynthetic process	400/3453	5406/60881	3.31e-08	0.000133	0.000128	0.00013	0
GO:0019748	e	secondary metabolic process	72/3453	638/60881	3.62e-08	0.000146	0.00014	0.000142	0
GO:2000112	e	regulation of cellular macromolecule biosynthetic process	393/3453	5308/60881	3.67e-08	0.000148	0.000142	0.000144	0
GO:0010556	e	regulation of macromolecule biosynthetic process	393/3453	5308/60881	3.67e-08	0.000148	0.000142	0.000144	0
GO:0010330	e	cellulose synthase complex	10/3453	20/60881	3.71e-08	0.00015	0.000143	0.000146	0
GO:0005507	e	copper ion binding	63/3453	528/60881	3.78e-08	0.000152	0.000146	0.000148	0
GO:0010417	e	glucuronoxylan biosynthetic process	11/3453	25/60881	4.08e-08	0.000164	0.000157	0.00016	0
GO:0010413	e	glucuronoxylan metabolic process	11/3453	25/60881	4.08e-08	0.000164	0.000157	0.00016	0
GO:0032440	e	2-alkenal reductase [NAD(P)] activity	43/3453	304/60881	5.53e-08	0.000223	0.000213	0.000217	0
GO:0045330	e	aspartyl esterase activity	16/3453	57/60881	6.91e-08	0.000278	0.000266	0.000271	0
GO:0043436	e	oxoacid metabolic process	406/3453	5543/60881	7.88e-08	0.000317	0.000304	0.000309	0
GO:0019752	e	carboxylic acid metabolic process	406/3453	5543/60881	7.88e-08	0.000317	0.000304	0.000309	0
GO:0046943	e	carboxylic acid transmembrane transporter activity	34/3453	217/60881	7.94e-08	0.00032	0.000306	0.000312	0
GO:0006082	e	organic acid metabolic process	406/3453	5546/60881	7.95e-08	0.00032	0.000306	0.000312	0
GO:0050790	e	regulation of catalytic activity	76/3453	701/60881	9.68e-08	0.00039	0.000373	0.00038	0
GO:0034641	e	cellular nitrogen compound metabolic process	658/3453	9604/60881	1.05e-07	0.000424	0.000406	0.000414	0
GO:0044106	e	cellular amine metabolic process	345/3453	4616/60881	1.13e-07	0.000456	0.000435	0.000444	0
GO:0005667	e	transcription factor complex	290/3453	3777/60881	1.31e-07	0.000529	0.000505	0.000516	0
GO:0009698	e	phenylpropanoid metabolic process	50/3453	395/60881	1.4e-07	0.000562	0.000537	0.000548	0
GO:0060255	e	regulation of macromolecule metabolic process	435/3453	6034/60881	1.47e-07	0.000591	0.000564	0.000576	0
GO:0009664	e	plant-type cell wall organization	18/3453	75/60881	1.5e-07	0.000603	0.000575	0.000588	0
GO:0055085	e	transmembrane transport	149/3453	1700/60881	1.64e-07	0.000659	0.000629	0.000642	0
GO:0006520	e	cellular amino acid metabolic process	341/3453	4565/60881	1.66e-07	0.000669	0.000638	0.000652	0
GO:0055070	e	copper ion homeostasis	13/3453	40/60881	1.74e-07	0.0007	0.000667	0.000682	0
GO:0047262	e	polygalacturonate 4-alpha-galacturonosyltransferase activity	18/3453	76/60881	1.86e-07	0.000748	0.000713	0.000729	0
GO:0044038	e	cell wall macromolecule biosynthetic process	19/3453	84/60881	1.87e-07	0.000752	0.000717	0.000733	0
GO:0070589	e	cellular component macromolecule biosynthetic process	19/3453	84/60881	1.87e-07	0.000752	0.000717	0.000733	0
GO:0009808	e	lignin metabolic process	27/3453	155/60881	1.89e-07	0.000763	0.000727	0.000743	0
GO:0006066	e	alcohol metabolic process	106/3453	1110/60881	1.9e-07	0.000767	0.000731	0.000748	0
GO:0005342	e	organic acid transmembrane transporter activity	34/3453	225/60881	1.93e-07	0.000778	0.000741	0.000759	0
GO:0044391	p	ribosomal subunit	10/3453	643/60881	1.96e-07	0.000791	0.000753	0.000771	0.001
GO:0065009	e	regulation of molecular function	83/3453	804/60881	1.96e-07	0.000791	0.000753	0.000771	0.001
GO:0050801	e	ion homeostasis	48/3453	378/60881	2.49e-07	0.001	0.000956	0.000979	0.001
GO:0044237	e	cellular metabolic process	1114/3453	17273/60881	2.56e-07	0.00103	0.00098	0.001	0.001
GO:0008810	e	cellulase activity	12/3453	35/60881	2.66e-07	0.00107	0.00102	0.00104	0.001
GO:0022613	p	ribonucleoprotein complex biogenesis	19/3453	893/60881	2.69e-07	0.00108	0.00103	0.00106	0.001
GO:0006949	e	syncytium formation	9/3453	19/60881	3.3e-07	0.00133	0.00126	0.0013	0.001
GO:0070592	e	cell wall polysaccharide biosynthetic process	13/3453	42/60881	3.31e-07	0.00133	0.00127	0.0013	0.001
GO:0008447	e	L-ascorbate oxidase activity	14/3453	49/60881	3.55e-07	0.00143	0.00136	0.0014	0.001
GO:0000226	e	microtubule cytoskeleton organization	25/3453	141/60881	3.74e-07	0.00151	0.00143	0.00147	0.001
GO:0022892	e	substrate-specific transporter activity	180/3453	2167/60881	3.76e-07	0.00152	0.00144	0.00148	0.001
GO:0005773	e	vacuole	110/3453	1185/60881	4.66e-07	0.00188	0.00178	0.00183	0.001
GO:0071842	e	cellular component organization at cellular level	188/3453	2293/60881	4.78e-07	0.00192	0.00183	0.00188	0.001
GO:0080060	e	integument development	9/3453	20/60881	5.69e-07	0.00229	0.00218	0.00224	0.002
GO:0042180	e	cellular ketone metabolic process	406/3453	5649/60881	6.03e-07	0.00243	0.0023	0.00237	0.003
GO:0051704	e	multi-organism process	181/3453	2203/60881	6.12e-07	0.00246	0.00234	0.0024	0.003
GO:0006753	e	nucleoside phosphate metabolic process	143/3453	1651/60881	6.13e-07	0.00247	0.00234	0.00241	0.003
GO:0009117	e	nucleotide metabolic process	143/3453	1651/60881	6.13e-07	0.00247	0.00234	0.00241	0.003
GO:0042254	p	ribosome biogenesis	19/3453	876/60881	6.44e-07	0.00259	0.00246	0.00253	0.003
GO:0005996	e	monosaccharide metabolic process	87/3453	879/60881	6.69e-07	0.00269	0.00255	0.00263	0.003
GO:0046942	e	carboxylic acid transport	37/3453	268/60881	7.33e-07	0.00295	0.0028	0.00288	0.003
GO:0015020	e	glucuronosyltransferase activity	10/3453	26/60881	7.79e-07	0.00314	0.00297	0.00306	0.003
GO:0016829	e	lyase activity	77/3453	756/60881	1.06e-06	0.00426	0.00403	0.00415	0.004
GO:0042547	e	cell wall modification involved in multidimensional cell growth	11/3453	33/60881	1.16e-06	0.00467	0.00442	0.00456	0.004
GO:0015804	e	neutral amino acid transport	11/3453	33/60881	1.16e-06	0.00467	0.00442	0.00456	0.004
GO:0030529	p	ribonucleoprotein complex	59/3453	1821/60881	1.21e-06	0.00489	0.00462	0.00476	0.004
GO:0003002	e	regionalization	40/3453	307/60881	1.25e-06	0.00504	0.00477	0.00491	0.004
GO:0015849	e	organic acid transport	37/3453	276/60881	1.29e-06	0.00519	0.00491	0.00506	0.004
GO:0070887	e	cellular response to chemical stimulus	157/3453	1873/60881	1.29e-06	0.00521	0.00492	0.00507	0.005
GO:0009629	e	response to gravity	27/3453	172/60881	1.58e-06	0.00637	0.00602	0.00621	0.008
GO:0044451	e	nucleoplasm part	308/3453	4162/60881	1.59e-06	0.00639	0.00604	0.00623	0.008
GO:0050378	e	UDP-glucuronate 4-epimerase activity	8/3453	17/60881	1.63e-06	0.00655	0.00618	0.00638	0.008
GO:0048589	e	developmental growth	67/3453	638/60881	1.64e-06	0.00661	0.00625	0.00645	0.008
GO:0004857	e	enzyme inhibitor activity	30/3453	204/60881	1.75e-06	0.00705	0.00665	0.00687	0.008
GO:0010014	e	meristem initiation	16/3453	71/60881	1.79e-06	0.00722	0.00681	0.00704	0.008
GO:0004674	e	protein serine/threonine kinase activity	219/3453	2807/60881	1.81e-06	0.00728	0.00687	0.0071	0.008
GO:0006970	e	response to osmotic stress	137/3453	1600/60881	2.21e-06	0.0089	0.00839	0.00867	0.008
GO:0016491	e	oxidoreductase activity	237/3453	3088/60881	2.33e-06	0.00938	0.00884	0.00914	0.008
GO:0080019	e	fatty-acyl-CoA reductase (alcohol-forming) activity	7/3453	13/60881	2.38e-06	0.00957	0.00902	0.00933	0.008
GO:0015175	e	neutral amino acid transmembrane transporter activity	10/3453	29/60881	2.51e-06	0.0101	0.00953	0.00986	0.009
GO:0004872	e	receptor activity	72/3453	710/60881	2.55e-06	0.0103	0.00968	0.01	0.009
GO:0009791	e	post-embryonic development	76/3453	762/60881	2.62e-06	0.0106	0.00995	0.0103	0.009
GO:0009733	e	response to auxin stimulus	78/3453	789/60881	2.67e-06	0.0108	0.0101	0.0105	0.009
GO:0043169	e	cation binding	475/3453	6844/60881	2.71e-06	0.0109	0.0103	0.0106	0.01
GO:0043167	e	ion binding	475/3453	6845/60881	2.71e-06	0.0109	0.0103	0.0107	0.01
GO:0016310	e	phosphorylation	290/3453	3913/60881	2.77e-06	0.0111	0.0105	0.0109	0.01
GO:0015935	p	small ribosomal subunit	1/3453	276/60881	2.9e-06	0.0117	0.011	0.0114	0.01
GO:0009651	e	response to salt stress	129/3453	1497/60881	3.12e-06	0.0126	0.0118	0.0123	0.011
GO:0010400	e	rhamnogalacturonan I side chain metabolic process	5/3453	6/60881	3.35e-06	0.0135	0.0127	0.0131	0.014
GO:0010395	e	rhamnogalacturonan I metabolic process	5/3453	6/60881	3.35e-06	0.0135	0.0127	0.0131	0.014
GO:0071310	e	cellular response to organic substance	135/3453	1587/60881	3.47e-06	0.014	0.0132	0.0136	0.015
GO:0071705	e	nitrogen compound transport	37/3453	285/60881	3.61e-06	0.0146	0.0137	0.0142	0.016
GO:0090304	p	nucleic acid metabolic process	111/3453	2907/60881	3.96e-06	0.016	0.015	0.0156	0.017
GO:0006022	e	aminoglycan metabolic process	28/3453	191/60881	4.05e-06	0.0163	0.0153	0.0159	0.017
GO:0030203	e	glycosaminoglycan metabolic process	25/3453	160/60881	4.12e-06	0.0166	0.0156	0.0162	0.017
GO:0048046	e	apoplast	77/3453	789/60881	4.12e-06	0.0166	0.0156	0.0162	0.017
GO:0009069	e	serine family amino acid metabolic process	236/3453	3097/60881	4.3e-06	0.0173	0.0163	0.0169	0.017
GO:0005524	e	ATP binding	413/3453	5879/60881	4.79e-06	0.0193	0.0181	0.0188	0.018
GO:0048878	e	chemical homeostasis	54/3453	494/60881	5.09e-06	0.0205	0.0192	0.02	0.019
GO:0060560	e	developmental growth involved in morphogenesis	61/3453	589/60881	6.34e-06	0.0255	0.0239	0.0249	0.02
GO:0030003	e	cellular cation homeostasis	32/3453	238/60881	6.58e-06	0.0265	0.0248	0.0258	0.02
GO:0009610	e	response to symbiotic fungus	12/3453	46/60881	6.92e-06	0.0279	0.0261	0.0272	0.02
GO:0032501	e	multicellular organismal process	127/3453	1496/60881	7.13e-06	0.0287	0.0269	0.028	0.02
GO:0005275	e	amine transmembrane transporter activity	25/3453	165/60881	7.2e-06	0.029	0.0272	0.0283	0.02
GO:0022804	e	active transmembrane transporter activity	127/3453	1499/60881	7.4e-06	0.0298	0.0279	0.029	0.02
GO:0005871	e	kinesin complex	7/3453	15/60881	8.06e-06	0.0324	0.0304	0.0316	0.022
GO:0009416	e	response to light stimulus	136/3453	1632/60881	8.12e-06	0.0327	0.0306	0.0319	0.022
GO:0035639	e	purine ribonucleoside triphosphate binding	450/3453	6507/60881	8.31e-06	0.0335	0.0313	0.0326	0.023
GO:0009630	e	gravitropism	24/3453	156/60881	8.34e-06	0.0336	0.0314	0.0327	0.023
GO:0045488	e	pectin metabolic process	18/3453	98/60881	9.24e-06	0.0372	0.0348	0.0363	0.023
GO:0055086	e	nucleobase-containing small molecule metabolic process	164/3453	2048/60881	9.32e-06	0.0375	0.0351	0.0366	0.024
GO:0009608	e	response to symbiont	12/3453	48/60881	1.11e-05	0.0449	0.0419	0.0437	0.028
GO:0019318	e	hexose metabolic process	69/3453	702/60881	1.13e-05	0.0455	0.0425	0.0443	0.033
GO:0043170	e	macromolecule metabolic process	789/3453	12122/60881	1.14e-05	0.0457	0.0427	0.0446	0.033
GO:0042084	e	5-methyltetrahydrofolate-dependent methyltransferase activity	6/3453	11/60881	1.19e-05	0.0481	0.0449	0.0469	0.033
GO:0008705	e	methionine synthase activity	6/3453	11/60881	1.19e-05	0.0481	0.0449	0.0469	0.033
