# Supplementary material for: Transcriptome-based gene profiling provides novel insights into the characteristics of radish root response to Cr stress with next-generation sequencing
Source: Front Plant Sci. 2015 Mar 31;6:202. doi: 10.3389/fpls.2015.00202 (PMC4379753; doi:10.3389/fpls.2015.00202)
Supplement: Supplementary file 4 [file Table4.XLSX]

## Sheet: Sheet1
Table S4 .Candidate genes involved in defense and detoxification mechanisms of radish roots in repose to heavy metal Cr
transcript	Log2FC	P Value	FDR	description
Signaling protein kinases
comp23255_c0_seq1	-33.7037	8.43945e-05	0.000558229	MAPKKK18
comp22306_c0_seq1	4.55531	2.06744e-06	2.45872e-05	MAPKKK19
comp25202_c0_seq1	-35.1508	4.81019e-08	9.82737e-07	mitogen-activated protein kinase 3
comp28426_c0_seq1	-3.78088	2.0362e-05	0.00017017	mitogen-activated protein kinase 16
comp28532_c0_seq20	-34.3063	5.14799e-06	5.33816e-05	mitogen-activated protein kinase 17
comp25894_c0_seq2	-34.454	2.46727e-06	2.84038e-05	mitogen-activated protein kinase 18
comp23146_c0_seq1	-4.55252	2.78385e-08	6.21108e-07	mitogen-activated protein kinase 19
comp26915_c0_seq2	4.06774	4.51817e-07	6.71521e-06	mitogen-activated protein kinase 20
comp18958_c0_seq1	-35.8943	5.79855e-10	2.2729e-08	putative calcium-binding protein CML36
comp47424_c0_seq1	5.31781	5.79138e-05	0.000406339	putative calcium-binding protein CML44
comp29608_c0_seq1	2.76666	9.4781e-05	0.000622163	putative calcium-binding protein CML50
comp22164_c0_seq1	-3.45685	8.01929e-06	7.75118e-05	calcium-binding protein CML24
comp25208_c0_seq1	3.84625	1.62017e-05	0.000139552	calcium-binding protein CML42
comp25208_c0_seq2	33.267	0.000164799	0.000972301	calcium-binding protein CML42
comp23401_c0_seq5	6.70157	7.77055e-14	9.83412e-12	calmodulin-binding protein
comp22456_c0_seq4	34.8956	3.63334e-08	7.75189e-07	calmodulin-binding protein
comp22456_c0_seq7	3.30999	6.86811e-06	6.80044e-05	calmodulin-binding protein
comp27897_c0_seq1	-33.9604	2.69459e-05	0.000214371	calmodulin-binding protein
comp25262_c0_seq1	34.8445	4.61803e-08	9.52929e-07	calmodulin-binding protein-like protein
comp25262_c0_seq2	4.47904	1.13841e-05	0.000103515	calmodulin-binding protein-like protein
comp27651_c1_seq4	6.81745	1.19581e-11	7.67157e-10	calmodulin-domain protein kinase 9
comp13926_c0_seq1	-35.3041	1.92741e-08	4.53778e-07	calmodulin-like protein 5
comp28349_c0_seq1	-35.6641	2.31604e-09	7.48581e-08	CDPK-related kinase 1
Modulation of transcription factors
comp27358_c0_seq2	5.30769	1.16786e-05	0.000105136	bZIP transcription factor
comp27358_c0_seq9	3.87592	3.6924e-05	0.000280053	bZIP transcription factor
comp26037_c0_seq1	4.78684	4.80882e-10	1.91737e-08	bZIP transcription factor 60
comp16105_c0_seq1	-4.91248	5.47793e-09	1.56492e-07	bZIP transcription factor family protein
comp27781_c0_seq5	-33.6144	0.000127312	0.000787596	bZIP transcription factor family protein
comp13434_c0_seq1	3.38377	4.67995e-06	4.93424e-05	WRKY DNA-binding protein 15
comp28624_c2_seq1	-4.13957	8.7754e-06	8.35431e-05	WRKY DNA-binding protein 20
comp25124_c1_seq2	-3.22368	0.000113753	0.000724011	WRKY DNA-binding protein 21
comp50842_c0_seq1	34.2042	1.71836e-06	2.10015e-05	WRKY DNA-binding protein 31
comp27182_c0_seq4	-4.11735	0.000147215	0.000899914	WRKY DNA-binding protein 32
comp23948_c0_seq1	-34.2614	6.00382e-06	6.0612e-05	WRKY family transcription factor
comp23948_c0_seq3	-3.88908	3.19327e-05	0.000248511	WRKY family transcription factor
comp26231_c0_seq10	-33.8965	3.88701e-05	0.000290593	WRKY1
comp26231_c0_seq7	-33.606	0.000127312	0.000787596	WRKY1
comp23770_c0_seq2	4.9111	3.11001e-09	9.63174e-08	WRKY6-1 transcription factor
comp23770_c1_seq1	5.92786	8.6925e-08	1.62627e-06	WRKY6-1 transcription factor
comp21370_c0_seq1	-34.0226	1.89214e-05	0.00015917	putative WRKY transcription factor 13
comp25408_c0_seq3	5.59826	5.18875e-06	5.34159e-05	WRKY26-1 transcription factor
comp16651_c0_seq4	5.40927	1.44592e-05	0.000126782	WRKY26-1 transcription factor
comp22585_c0_seq1	5.40513	7.41895e-07	1.02765e-05	WRKY28-1 transcription factor
comp22585_c0_seq4	34.1573	2.04881e-06	2.43812e-05	WRKY28-1 transcription factor
comp22585_c0_seq6	33.3768	9.63608e-05	0.000628082	WRKY28-1 transcription factor
comp53339_c0_seq1	5.06988	0.000164799	0.000972301	WRKY28-1 transcription factor
comp27537_c3_seq6	34.8183	5.21778e-08	1.05544e-06	WRKY33-1 transcription factor
comp27537_c3_seq3	33.8397	1.16786e-05	0.000105136	WRKY33-1 transcription factor
comp27537_c3_seq14	33.5047	5.79138e-05	0.000406339	WRKY33-1 transcription factor
comp27537_c3_seq13	6.53933	5.27133e-11	2.75693e-09	WRKY33-1 transcription factor
comp34359_c0_seq1	-5.28767	6.56495e-06	6.52504e-05	WRKY46
comp25830_c0_seq1	-5.21552	9.78617e-06	9.1222e-05	putative WRKY transcription factor 48
comp20787_c0_seq1	33.9598	6.31674e-06	6.305e-05	WRKY50 transcription factor
comp26014_c0_seq12	-4.72298	6.5671e-06	6.52504e-05	WRKY transcription factor 70
comp22585_c0_seq3	4.80485	8.43945e-05	0.000558229	putative WRKY transcription factor 71
comp24025_c0_seq1	6.88135	1.31916e-08	3.30958e-07	WRKY75-1 transcription factor
comp18323_c0_seq1	-3.64894	9.41168e-06	8.9257e-05	ethylene responsive element binding factor 4-like protein
comp28381_c0_seq7	33.8869	9.4751e-06	8.92648e-05	ethylene responsive element binding factor -related
comp28571_c0_seq12	35.0867	1.06732e-08	2.76377e-07	ethylene-responsive transcription factor 1A
comp28571_c0_seq18	3.08758	0.000112823	0.000718974	ethylene-responsive transcription factor 1A
comp50587_c0_seq1	6.15734	8.75702e-07	1.18381e-05	ethylene-responsive transcription factor 9
comp28465_c1_seq10	34.439	4.65727e-07	6.85575e-06	ethylene-responsive transcription factor ABR1
comp28465_c1_seq8	33.5435	4.53239e-05	0.000332342	ethylene-responsive transcription factor ABR1
comp38225_c0_seq1	-33.5724	0.000157376	0.00094459	ethylene-responsive transcription factor ERF008
comp36220_c0_seq1	-33.8239	5.68506e-05	0.00040346	ethylene-responsive transcription factor ERF012
comp33725_c0_seq1	-34.2462	7.01868e-06	6.87427e-05	ethylene-responsive transcription factor ERF018
comp26245_c1_seq22	-33.7273	8.43945e-05	0.000558229	ethylene-responsive transcription factor ERF070
comp24209_c0_seq2	36.6044	7.17702e-13	6.82387e-11	ethylene-responsive transcription factor ERF070
comp16129_c0_seq1	35.7818	1.4751e-10	6.85439e-09	ethylene-responsive transcription factor ERF071
comp13366_c0_seq1	33.7094	2.24824e-05	0.000183774	ethylene-responsive transcription factor ERF088
comp12202_c0_seq1	4.00848	0.000103439	0.000663603	ethylene-responsive transcription factor ERF098
comp35184_c0_seq1	-34.5376	1.42078e-06	1.79181e-05	ethylene-responsive transcription factor TINY
comp24268_c0_seq1	-34.8525	2.53726e-07	4.08706e-06	ATMYB103
comp27413_c0_seq2	-3.51318	6.64463e-05	0.000462964	AtMYB44/AtMYBr1
comp26318_c0_seq3	-34.6985	6.54689e-07	9.20611e-06	AtMYB46
comp16126_c0_seq1	-35.2577	2.7512e-08	6.14562e-07	AtMYB58
comp26141_c0_seq3	-33.6395	0.000127312	0.000787596	myb/SANT-like DNA-binding domain-containing protein
comp20634_c0_seq1	34.2944	1.03208e-06	1.36778e-05	botrytis-susceptible1, myb domain protein 108
comp28768_c0_seq7	-4.05981	2.40774e-05	0.00019481	duplicated SANT DNA-binding domain-containing protein
comp19883_c0_seq1	-34.2025	8.22534e-06	7.86904e-05	FOUR LIPS transcription factor R2R3-MYB
comp19764_c0_seq1	4.50765	3.88701e-05	0.000290593	myb proto-oncogene protein
comp20733_c0_seq1	34.2781	1.21973e-06	1.57866e-05	Target of Myb protein 1
comp20733_c0_seq3	5.42179	3.56805e-05	0.000271789	Target of Myb protein 1
comp27413_c0_seq1	-35.5995	3.57326e-09	1.07455e-07	MYB-related protein
comp13301_c0_seq2	-34.1936	8.22534e-06	7.86904e-05	MYB domain protein 28-2
comp22566_c0_seq2	-35.2784	2.29912e-08	5.2496e-07	MYB domain protein 28-3
comp22566_c0_seq1	-35.6719	2.15843e-09	7.03312e-08	MYB domain protein 28-3
comp19276_c0_seq1	-6.62012	1.35241e-08	3.38842e-07	MYB domain protein 29-1
comp28242_c0_seq1	-33.581	0.000157376	0.00094459	myb domain protein 3r-4
comp23837_c0_seq2	4.1437	1.93925e-05	0.000162875	MYB domain protein 51-1
comp23837_c0_seq3	34.4111	5.43348e-07	7.8795e-06	MYB domain protein 51-2
comp35718_c0_seq1	-3.37638	0.000159943	0.00095697	myb domain protein 73
comp16334_c0_seq1	-34.4501	2.46727e-06	2.84038e-05	myb domain protein 95
comp28062_c1_seq6	-34.1077	1.34468e-05	0.000118861	transcription factor MYB4
comp28062_c1_seq7	-4.39064	4.52111e-06	4.77763e-05	transcription repressor MYB4
comp19785_c2_seq1	34.0261	4.27844e-06	4.58523e-05	MYB transcription factor
comp19785_c2_seq2	33.6145	3.56805e-05	0.000271789	MYB transcription factor
comp22769_c0_seq1	-5.43791	3.08876e-06	3.46025e-05	R2R3-MYB transcription factor
comp16126_c0_seq2	-33.7927	5.68506e-05	0.00040346	putative myb-related transcription factor
comp23619_c0_seq1	-34.0381	1.89214e-05	0.00015917	myb family transcription factor
comp20153_c0_seq1	-34.0286	1.89214e-05	0.00015917	myb family transcription factor
comp27044_c0_seq2	-34.0008	2.2545e-05	0.000183774	myb family transcription factor
comp23752_c3_seq5	35.3055	2.97568e-09	9.28799e-08	myb family transcription factor
comp16132_c0_seq7	-34.9605	1.464e-07	2.55492e-06	myb family transcription factor
comp33110_c0_seq1	-34.3298	4.42441e-06	4.69283e-05	myb family transcription factor
comp26865_c1_seq2	3.12662	3.53131e-05	0.000270211	myb family transcription factor
comp21431_c0_seq2	-33.8805	3.88701e-05	0.000290593	myb family transcription factor
comp18336_c0_seq1	-4.15894	0.000112865	0.000718974	myb family transcription factor
comp26883_c0_seq1	-3.95913	3.72254e-07	5.65488e-06	dehydration-responsive family protein
comp25784_c0_seq1	-4.25205	7.67128e-05	0.000517762	dehydration-responsive family protein
comp28222_c0_seq2	-3.68296	0.000148152	0.000905045	dehydration-responsive family protein
comp28255_c0_seq9	-34.4129	2.84614e-06	3.21958e-05	dehydration-responsive protein-related
comp22207_c0_seq6	-36.6339	5.35969e-12	3.83471e-10	early-responsive to dehydration 3
comp22207_c0_seq5	-35.119	5.83643e-08	1.16105e-06	early-responsive to dehydration 3
comp8322_c0_seq1	-5.40909	1.49147e-09	5.13989e-08	early-responsive to dehydration 4
comp27015_c0_seq2	33.658	2.82471e-05	0.000222762	protein dehydration-INDUCED 19-6
comp23862_c0_seq2	-5.15894	1.28863e-05	0.000115169	Senescence/dehydration-associated protein-like protein
metal transporters
comp38817_c0_seq1	-3.57398	0.000154729	0.000942892	low affinity sulfate transporter Bnst2-1
comp20376_c0_seq2	-36.9569	6.48268e-13	6.24375e-11	heavy metal transport/detoxification domain-containing protein
comp20376_c0_seq1	-7.51808	5.04926e-11	2.65954e-09	heavy metal transport/detoxification domain-containing protein
comp16067_c0_seq2	-34.7262	5.12166e-07	7.48586e-06	heavy metal transport/detoxification domain-containing protein
comp18054_c0_seq2	-34.3129	5.14799e-06	5.33816e-05	heavy metal transport/detoxification domain-containing protein
comp9001_c0_seq1	-4.7881	8.02885e-05	0.000538856	heavy metal transport/detoxification domain-containing protein
comp26981_c0_seq20	4.34774	3.70398e-07	5.6313e-06	Multidrug resistance protein ABC transporter family
comp28388_c1_seq1	4.57639	3.65654e-09	1.09345e-07	ABC transporter A family member 2
comp26675_c0_seq3	34.8837	3.63334e-08	7.75189e-07	ABC transporter A family member 3
comp26675_c0_seq4	33.4803	5.79138e-05	0.000406339	ABC transporter A family member 3
comp28580_c0_seq2	-6.20613	8.81404e-12	5.98596e-10	ABC transporter B family member 1
comp28580_c0_seq3	-36.4279	2.00004e-11	1.20005e-09	ABC transporter B family member 1
comp27879_c1_seq4	37.901	1.21589e-16	3.636e-14	ABC transporter B family member 21
comp26784_c0_seq5	35.108	9.61643e-09	2.53258e-07	ABC transporter B family member 4
comp28108_c0_seq1	34.7264	9.83586e-08	1.80645e-06	ABC transporter C family member 3
comp28108_c0_seq2	34.4323	4.65727e-07	6.85575e-06	ABC transporter C family member 3
comp27391_c3_seq2	3.25661	2.87556e-05	0.000226532	ABC transporter C family member 4
comp27648_c0_seq1	-34.2886	5.14799e-06	5.33816e-05	ABC transporter C family member 9
comp24954_c0_seq4	-36.9176	8.34811e-13	7.64336e-11	ABC transporter G family member 29
comp26736_c1_seq2	34.9559	2.28675e-08	5.24721e-07	ABC transporter G family member 31
comp26736_c1_seq4	34.7947	5.90433e-08	1.16581e-06	ABC transporter G family member 31
comp29166_c0_seq1	10.6679	3.76364e-23	7.34524e-20	ABC transporter G family member 40
comp29689_c0_seq1	-8.66906	1.05888e-16	3.27204e-14	abc transporter family protein
comp21199_c0_seq1	-34.5369	1.42078e-06	1.79181e-05	abc transporter family protein
comp17244_c0_seq1	-4.65804	0.000160239	0.00095697	abc transporter family protein
comp28351_c0_seq3	4.61183	6.65353e-09	1.84947e-07	ABC1 family protein
comp23012_c0_seq1	-33.7493	6.91332e-05	0.00047385	ATABC1
comp27391_c0_seq2	34.024	4.27844e-06	4.58523e-05	ABC transporter-like protein
comp27391_c0_seq1	3.84528	2.19975e-05	0.000183136	ABC transporter-like protein
comp28108_c0_seq3	3.62119	7.38123e-05	0.000503224	MRP-like ABC transporter
comp11778_c0_seq1	3.93168	2.31087e-07	3.7649e-06	RNA polymerases I, II, and III subunit ABC5
comp21933_c0_seq8	-38.4351	3.28166e-17	1.20482e-14	ZIP family metal transporter
comp21933_c0_seq8	-38.4351	3.28166e-17	1.20482e-14	ZIP family metal transporter
comp21933_c0_seq1	-8.4421	4.52434e-17	1.58271e-14	ZIP-like zinc transporter
comp21933_c0_seq1	-8.4421	4.52434e-17	1.58271e-14	ZIP-like zinc transporter
comp24746_c0_seq1	-35.5348	5.20571e-09	1.49754e-07	putative zinc transporter 10
comp24746_c0_seq1	-35.5348	5.20571e-09	1.49754e-07	putative zinc transporter 10
comp21766_c0_seq2	-5.19221	2.0057e-08	4.70123e-07	zinc transporter 5
comp21229_c0_seq1	-35.7115	1.75221e-09	5.88532e-08	homeobox-leucine zipper protein 14
comp17942_c0_seq3	-35.4297	9.80482e-09	2.56942e-07	homeobox-leucine zipper protein ATHB-12
comp28805_c0_seq1	-35.4143	1.0643e-08	2.76175e-07	homeobox-leucine zipper protein ATHB-14
comp28805_c0_seq4	-6.14075	1.17906e-07	2.12097e-06	homeobox-leucine zipper protein ATHB-14
comp28805_c0_seq2	-36.5581	8.60755e-12	5.87802e-10	homeobox-leucine zipper protein ATHB-15
comp28805_c0_seq5	-4.49309	2.77141e-07	4.40302e-06	homeobox-leucine zipper protein ATHB-15
comp25606_c0_seq1	-34.6354	8.42045e-07	1.14709e-05	homeobox-leucine zipper protein ATHB-15
comp25606_c0_seq5	-34.2982	5.14799e-06	5.33816e-05	homeobox-leucine zipper protein ATHB-15
comp28805_c0_seq11	-5.0823	1.97573e-05	0.00016534	homeobox-leucine zipper protein ATHB-15
comp21035_c0_seq2	-3.53158	0.000154729	0.000942892	homeobox-leucine zipper protein ATHB-5
comp17942_c0_seq1	-5.07987	8.92593e-08	1.6649e-06	homeobox-leucine zipper protein ATHB-7
comp25834_c1_seq1	-33.6526	0.000103439	0.000663603	homeobox-leucine zipper protein, putative
comp25834_c1_seq2	-33.6263	0.000127312	0.000787596	homeobox-leucine zipper protein, putative
comp23286_c1_seq4	-34.401	2.84614e-06	3.21958e-05	homeodomain-leucine zipper protein
comp23286_c1_seq3	-4.35312	4.23374e-05	0.000313857	homeodomain-leucine zipper protein
comp8698_c0_seq1	9.73877	1.08157e-16	3.31452e-14	mate efflux family protein
comp21544_c0_seq1	7.14134	3.71124e-13	3.81317e-11	MATE efflux family protein
comp20918_c0_seq1	7.38266	3.92866e-12	2.96698e-10	mate efflux family protein
comp12811_c0_seq1	-36.355	3.13604e-11	1.75396e-09	mate efflux family protein
comp26597_c0_seq1	5.49614	1.2609e-10	5.91842e-09	mate efflux family protein
comp12445_c0_seq1	35.5538	6.40584e-10	2.47949e-08	mate efflux family protein
comp12445_c1_seq1	7.33667	8.14455e-10	3.07857e-08	mate efflux family protein
comp26712_c1_seq18	34.4331	4.65727e-07	6.85575e-06	mate efflux family protein
comp24215_c0_seq1	4.47198	6.09633e-07	8.70124e-06	MATE efflux family protein
comp20918_c0_seq2	7.8262	2.04881e-06	2.43812e-05	mate efflux family protein
comp13917_c0_seq1	3.7451	2.18639e-06	2.56887e-05	MATE efflux family protein
comp17663_c0_seq1	4.50284	2.80694e-06	3.20358e-05	mate efflux family protein
comp22602_c0_seq3	4.57958	6.00382e-06	6.0612e-05	MATE efflux family protein
comp24215_c0_seq2	5.59344	1.44592e-05	0.000126782	MATE efflux family protein
comp27322_c0_seq17	-34.0591	1.59279e-05	0.000137322	MATE efflux family protein
comp26712_c1_seq15	33.6829	2.24824e-05	0.000183774	mate efflux family protein
Biosynthesis of chelating compounds
comp25826_c0_seq2	5.81513	1.3688e-09	4.79286e-08	phytochelatin synthase 1
comp27638_c0_seq6	-34.1412	1.13841e-05	0.000103515	phytochelatin synthetase-like protein
comp26972_c1_seq1	-3.23892	8.27243e-06	7.90749e-05	metallothionein type 3
comp14108_c0_seq2	34.8424	4.61803e-08	9.52929e-07	metallothionein-like protein
comp14108_c0_seq1	4.84796	5.36401e-08	1.0769e-06	metallothionein-like protein
comp12057_c0_seq1	2.85008	4.7152e-05	0.000342496	metallothionein-like protein
cytochrome P450
comp19978_c1_seq1	-38.8176	2.43204e-18	1.20243e-15	cytochrome p450-dependent monooxygenase
comp10588_c0_seq1	-34.0627	1.59279e-05	0.000137322	cypA8 gene product
comp46589_c0_seq1	-33.8805	3.88701e-05	0.000290593	cytochrome P450
comp23228_c0_seq1	2.99527	3.13542e-05	0.000245232	cytochrome P450
comp22940_c0_seq1	3.62351	1.05008e-06	1.38866e-05	cytochrome P450
comp24970_c0_seq1	6.24979	7.12105e-12	4.95414e-10	cytochrome P450
comp25921_c0_seq1	9.51282	4.96279e-16	1.19729e-13	cytochrome P450 71B20
comp11492_c0_seq1	4.87724	2.69459e-05	0.000214371	cytochrome P450 76C1
comp20396_c1_seq1	5.19916	5.14799e-06	5.33816e-05	cytochrome P450 79b3
comp20396_c0_seq1	33.8349	1.16786e-05	0.000105136	cytochrome P450 79b3
comp20687_c1_seq1	-38.6334	8.55009e-18	3.81983e-15	cytochrome P450 79f1
comp28927_c0_seq1	-6.43511	6.56172e-14	8.5977e-12	cytochrome P450 83a1
comp20647_c0_seq1	-4.88043	2.92316e-08	6.49065e-07	cytochrome P450 family 78 subfamily A polypeptide 8
comp13025_c0_seq1	5.23954	1.6303e-07	2.79358e-06	cytochrome P450 like protein
comp21464_c0_seq1	5.0007	3.04303e-09	9.49022e-08	cytochrome P450 monooxygenase
comp25273_c0_seq1	7.08334	2.60798e-13	2.83597e-11	cytochrome P450, family 710, subfamily A
comp25381_c0_seq2	5.48936	3.49775e-11	1.92719e-09	cytochrome P450, family 72, subfamily A, polypeptide 14
comp27064_c0_seq1	34.1139	2.94065e-06	3.30631e-05	cytochrome P450, family 72, subfamily A, polypeptide 7
comp30893_c0_seq1	9.98576	2.01673e-17	7.87183e-15	cytochrome P450, family 72, subfamily A, polypeptide 8
comp26788_c0_seq1	-5.71148	7.1557e-07	1.00318e-05	cytochrome P450, family 722, subfamily A, polypeptide 1
comp22940_c0_seq2	4.28999	1.63754e-06	2.02608e-05	cytochrome P450, family 81, subfamily G, polypeptide 1
comp10549_c0_seq1	4.59281	0.000103439	0.000663603	cytochrome P450, family 81, subfamily G, polypeptide 1
comp8182_c0_seq1	4.83595	3.23096e-05	0.000248511	cytochrome P450, family 81, subfamily G, polypeptide 1
comp19565_c0_seq2	33.4819	5.79138e-05	0.000406339	cytochrome P450, family 97, subfamily A, polypeptide 3
heat shock protein
comp25404_c0_seq2	8.65332	1.33688e-17	5.57e-15	DNAJ heat shock protein-like protein
comp25404_c0_seq3	38.2012	1.57088e-17	6.33149e-15	DNAJ heat shock protein-like protein
comp21773_c0_seq1	-4.5589	5.9495e-06	6.05914e-05	heat shock family protein
comp19986_c0_seq2	-33.8239	5.68506e-05	0.00040346	heat shock family protein
comp21773_c0_seq2	-4.03148	8.27407e-06	7.90749e-05	heat shock family protein
comp15960_c1_seq4	34.61	1.93558e-07	3.24472e-06	heat shock transcription factor A2
comp15960_c1_seq6	5.80811	3.79385e-11	2.06578e-09	heat shock transcription factor A2
comp15960_c0_seq1	5.81135	2.04298e-09	6.72785e-08	heat shock transcription factor A2
comp15960_c1_seq2	34.6766	1.28242e-07	2.27638e-06	heat shock transcription factor A2
comp25620_c0_seq1	34.965	2.28675e-08	5.24721e-07	HSP20-like chaperone
comp25620_c0_seq8	34.0869	2.94065e-06	3.30631e-05	HSP20-like chaperone
comp13027_c0_seq1	8.69184	1.02805e-17	4.4327e-15	HSP21
comp21802_c0_seq1	8.50729	1.04224e-16	3.24768e-14	HSP22
comp39317_c0_seq1	-34.8666	2.53726e-07	4.08706e-06	HSP23
glutathione
comp25459_c0_seq6	33.4054	9.63608e-05	0.000628082	cysteine synthase
comp27769_c1_seq1	3.03335	7.17443e-05	0.000490116	Glutathione synthetase
comp27769_c0_seq1	3.86061	1.95661e-07	3.27812e-06	Glutathione synthetase
comp18928_c2_seq1	8.72714	4.37507e-20	4.0558e-17	glutathione S-transferase
comp18928_c1_seq4	37.3561	4.81692e-15	8.54622e-13	glutathione S-transferase
comp11846_c0_seq1	7.09225	6.41101e-11	3.29261e-09	glutathione S-transferase
comp24857_c0_seq3	33.25	0.000164799	0.000972301	glutathione S-transferase
comp21260_c0_seq1	5.05668	1.06457e-10	5.09359e-09	putative glutathione S-transferase
comp20231_c0_seq1	7.37107	1.85263e-17	7.30824e-15	glutathione S-transferase 1
comp20312_c0_seq1	8.2861	2.26747e-19	1.6816e-16	glutathione S-transferase 12
comp18928_c2_seq2	9.46077	1.53031e-19	1.2336e-16	glutathione S-transferase 19
comp33797_c0_seq1	36.5168	1.27872e-12	1.10527e-10	glutathione S-transferase tau 9
comp19875_c0_seq3	35.2668	3.58464e-09	1.07455e-07	glutathione S-transferase TAU 11
comp22106_c1_seq3	6.81904	6.69117e-16	1.57035e-13	glutathione S-transferase TAU 19
comp18673_c0_seq1	-3.91501	5.00907e-05	0.000361576	glutathione S-transferase TAU 23
comp28869_c0_seq1	13.7336	5.86055e-34	2.17315e-29	glutathione S-transferase TAU 24
comp8574_c0_seq1	9.66772	3.64892e-23	7.34524e-20	glutathione S-transferase TAU 25
comp8574_c1_seq1	10.1092	1.77004e-21	2.6254e-18	glutathione S-transferase TAU 25
comp8644_c0_seq1	6.59344	1.17707e-12	1.03184e-10	glutathione S-transferase TAU 8
comp22862_c0_seq1	-34.0627	1.59279e-05	0.000137322	glutathione S-transferase THETA 2
comp16471_c0_seq2	39.048	4.80762e-20	4.34808e-17	glutathione S-transferase zeta
comp16471_c0_seq6	33.3298	0.000125561	0.000787596	glutathione S-transferase zeta-class 1
peroxidase family
comp21610_c0_seq1	-4.36857	1.12417e-08	2.89884e-07	Cu/Zn-superoxide dismutase copper chaperone precursor
comp11631_c0_seq1	-34.3284	4.42441e-06	4.69283e-05	gamma-tocopherol methyltransferase
comp27414_c0_seq1	2.6793	0.000138541	0.000851242	glutathione reductase
comp8694_c0_seq1	5.81711	1.49402e-10	6.93363e-09	GSH-dependent dehydroascorbate reductase 1, putative
comp34639_c0_seq1	-34.623	9.57264e-07	1.27961e-05	L-ascorbate peroxidase
comp19978_c0_seq4	-36.3115	4.14905e-11	2.2265e-09	peroxidase
comp28870_c0_seq1	-2.88572	3.96042e-05	0.000295604	peroxidase
comp19978_c0_seq2	-33.8187	5.68506e-05	0.00040346	peroxidase
comp14832_c0_seq1	-33.5724	0.000157376	0.00094459	peroxidase
comp23733_c0_seq1	-34.1801	9.66399e-06	9.02192e-05	peroxidase 17
comp21825_c0_seq1	-35.6879	2.01254e-09	6.63383e-08	peroxidase 21
comp24452_c0_seq1	4.77201	6.1725e-10	2.40423e-08	peroxidase 34
comp22278_c0_seq2	-4.7587	9.50166e-05	0.000622163	peroxidase 49
comp25683_c0_seq1	-7.55253	1.36004e-16	3.9653e-14	peroxidase 64
